# Supplementary material for: A Mesozoic clown beetle myrmecophile (Coleoptera: Histeridae)
Source: eLife. 2019 Apr 16;8:e44985. doi: 10.7554/eLife.44985 (PMC6467565; doi:10.7554/eLife.44985)
Supplement: Supplementary file 1. [file elife-44985-supp1.nex]

#NEXUS
[written Mon Nov 12 18:39:49 AEDT 2018 by Mesquite  version 3.2 (build 801) at SHRIMP-BM/152.83.112.134]

BEGIN TAXA;
	TITLE Taxa;
	DIMENSIONS NTAX=46;
	TAXLABELS
		'Hister_unicolor' 'Baconia_loricata' 'Megalocraerus_rubricatus' 'Operc_sulcistrius' 'Phel_rouzeti' 'Yarm_barberi' 'Yarmister_emersoni' 'Coelocrara_cohici' 'Epitoxasia_sp' 'Exosternus_sp' 'Exotoxus_crypticus' 'Haeterius_morsus' 'Haet_ferrugineus' 'Sphecomymister_kistneri_AMBER' 'Nymphister_monotonus' 'Synoditulus_sp' 'Thaumaterius_sp' 'Hololepta_vicina' 'Homalopygus_sp' 'Omalodes_grossus' 'Paratropus_wenzeli' 'Platybletes_stirpium' 'Platysoma_punctigerum' 'Xenosternus_saprinopterus' 'Hypobletus_subridens' 'Sabahister_philippinensis' 'OUTGROUP_Arbolister_spnov' 'Hypobletus_taciturnus' 'OUTGROUP_Cypturus_aenescens' Yarr1 Yar2 Yarr3 Yarr4 Yarr5 Yarr6 Yarr7 Yaer8 Yarr9 Yar10 YarmisterMGSul 'Lactholister_tricinctus' 'Sitalia_severini' 'Coproxenus_marshalli' 'Procoryphaeus_wallacei' 'Operc_foveiventris' 'Operc_lissipygus' 
	;

END;


BEGIN CHARACTERS;
	TITLE  Character_Matrix;
	DIMENSIONS  NCHAR=261;
	FORMAT DATATYPE = STANDARD GAP = - MISSING = ? SYMBOLS = "  0 1 2 3 4 5 6 7 8";
	MATRIX
	'Hister_unicolor'              111122121311111211112121123211141214111215111111123111443111111221111111212312221211111433112112111311111112123111231211212111111211211111111111131121111122332221111111111111312121112111112141111111111122111331221111111111322112122132212211111112211143364111113
	'Baconia_loricata'             1311343321111123??21????????121413411212???21111351112454111211215111111????????????22?1221?311321131?123114221????????122?12?????111112?1?23??????????????????????????????????????????????????????????????????????????????????????????????????????????????????????13
	'Megalocraerus_rubricatus'     211144313411141511112354121111141141111211111111114111241111211111111111112221221112212121112123111311114111321111131111212121112211211111111111132121211121332221111111121111122132111111113141341141111134111251321221113211221111???????????????????????????????13
	'Operc_sulcistrius'            22122212121111123111222312321214213115121211112111411121111111121112231121?221221?122222122?211111?31?123116111??211121221212?1?12111111?1111??????????????????????????????????????????????????????????????????????????????????????????????????????????????????????13
	'Phel_rouzeti'                 1111421224111113111122211232121111411112112111111341112431111122111111112132111211122221{1 2}2121113111111112113111221121222212111111111111111111111131211111222222211111111121111111121111111111241111111111122112311121311111111221111???????????????????????????????13
	'Yarm_barberi'                 21112211111111123131335436441114211311111121121211111455111111222431111111221122111221212221212341131111111511111111222221?12????221121111133???????????????????????????????????????????????????????????????????????????????????????1???2321?????2121411211????????13
	'Yarmister_emersoni'           211122111131111231313354364411142113111111221112111113551112112224?11111????11222?1221212121212341131112111511111111221221212?1?1221121111133111131121111121332221113111113112322132111111123241141111111122111251121121113111211111???????????????????????????????13
	'Coelocrara_cohici'            121212311121221311123354364311142141131115111211211111121111212221111111212211221112121112111121211111111114111111221221111122111221113211111111131121111133332221113111221112321142113211122221251121111122111252321111114111211111???????????????????????????????13
	'Epitoxasia_sp'                11111221121111111?111221121?1114133311111??21111113111641112111211111111143211122111212112111111111111121112221111131122112123111211111211411111131121121131332211121111121111421141113111121111351121111124112351321121114211211111???????????????????????????????13
	'Exosternus_sp'                111222311211141211111211211111111341111215321111111111241111112121111111212221221112212122111113211111111112112111131222212211111111221111111112131211211131323211121111111212354411112211121221241121111244112352331421114211311111???????????????????????????????13
	'Exotoxus_crypticus'           211121324111111321211213213111142341111115111111354212553111211211111111?1?221221??212?11111112121111111211112111113113211212???1211112111111112131211111111242221111111122111323131112211141221241122111122112152221372413311221111???????????????????????????????13
	'Haeterius_morsus'             1122141234211231??32335436441134334416111??11211211111554131112111111111???????????122?22211111432111121111411211111111111233?1?111111111123111113121121112123221111111122311132112111211112114165112111112211121222111111311122111112212321111??32121113222231111121
	'Haet_ferrugineus'             1122141234211231??32335436441114334416111??11211211111554131112111111111143??11?1??122?2221111143111112111133111111411111123311?1111111111231??????????????????????????????????????????????????????????????????????????????????????????????????????????????????????21
	'Sphecomymister_kistneri_AMBER'122224??343226?1??3?????????1114334?1?11???11211211111144131112111111111??????????????????1?11??21?11?11111421333114111111211?1?11111221???31??????????????????????????????????????????????????????????????????????????????????????????????????????????????????????22
	'Nymphister_monotonus'         111114122421123311323354364411141141111115111213211344554131112224312211?121212111?21211122111312111111311142131112321211113313132111232111311111312312111321111211111111131113144311121111212211512?????224111212311111113311221111???????????????????????????????21
	'Synoditulus_sp'               11111413242112122132335436441113121111111521111111211114111111222411111112211121111212122211112121111112311111111111224121212131121121121123111113121112113111111111111112311141211111111112112111111111112211123122121111321122111112112321111113222111321?????11121
	'Thaumaterius_sp'              21211211541111321122335436441134134114111531111135424255111111111431111111341122111111132211114431121113111443111133111211433211111111321141311113121211112111112111321111221141231111221113111111112111112411125233141111321122211111112321111??3222111322????????13
	'Hololepta_vicina'             2311211144111113111112132134111413431111153211111143145541311121111111111111312????1111433112144211311121114311111131112212111112211211111121312121211112113242211121111141111211141112211121121141141111122111212221111111111212111122112122211111111121112231224213
	'Homalopygus_sp'               231211131111213111323354364411141341151115111213211112151111212232311111213211212112121122111111211111122113111111122111111331111211221211133111131221112121232211111111113111411351112111121141611121111122111212221111113111221111111123211111132221113222????11123
	'Omalodes_grossus'             1111221223111112311111131131121411131111111111111343225541111122211111112122112211111214331121122113111241152231111312122121211122112111112131111312111111213322211211111311124211321122111112212311411111221112222211211111112111111211221122112111122121?????????13
	'Paratropus_wenzeli'           111111131121241331113354364411142141111214121111214111151111112222112211211211121112121122111121211112111115223111122211111222111221121111221231131121111131232221111111121112321142112111121121251111111122212352331421114211222111221132111111211213111121232124513
	'Platybletes_stirpium'         2311211134111113??1?????????1114311311111511111135421124{2 3}111112111111111????????1??1222433112114111311234114311111131?1221111?112211111111112112131121112131232211122111121111321322111221121141351121111222111251211332414311311111???????????????????????????????13
	'Platysoma_punctigerum'        2211223113111123211112132131121411231112111111111141112431112111111111112122211212?22124331121111113111111163111111211122122111122111111111111111211111111212222211111111111113111411131111112411111421112?4111213321221113111211111122112122211211113211111???????13
	'Xenosternus_saprinopterus'    1112123134221311311113542412111413411112141211111541113541111121211111112112111211122122111111111111111231111111112312112111211122111111111111122312112111222322211111111111123211421132111212311111211121111?1251121121113211212111???????????????????????????????13
	'Hypobletus_subridens'         2311121134111123111123541211121411231111111111111442114431212111111111112112212212?222212211211311131111411131111112112121221111111121111111125212121111212223221111111111111121213211121112124111112211111221125?2212522111112121111111211211111112132221?????????13
	'Sabahister_philippinensis'    111122312231111331113354364412141341211215121111113111141112211121111111212211211212212122111113111111122111111111121241211112112211111111111111131211111123232221111111211111432122111111141241331121111122112252221121114211212111121121112211111113211112???????13
	'OUTGROUP_Arbolister_spnov'    22112231131211133111135412121114134115121512111111411122111111212111111121222122111121222211214441131113411432111123124121412111221111121111?1122221111111313332211111111311112212431111111111212111121111221112513213111143112??111???????????????????????????????13
	'Hypobletus_taciturnus'        231121113411111311111222122211141343111215321111354211554111112121111111211221121111212122111114111111134114311111132212212111112211211111111111121221111121332222113111211111421141111212111241231112121122111233221152213211212111122112112221111112211111232124313
	'OUTGROUP_Cypturus_aenescens'  211222211211111311111121121112141341211215111111134211141111112121311111212211221112222112111121311111111111113111131242112211521211211111211111121121211121232221122111111212354431113211122211351131111222112212331421113221211111???????????????????????????????13
	Yarr1                          211122111131111131313354364411142113111111211212111113551112112223311111112211222112212121212123411311121215112112112222212121111221221111133111131121111121332221113111113112322132111111123241141141111122111252321121113111211111221133111111121214112132232223213
	Yar2                           212122112111111331313354364411142111111111211111112211151111112223?111111112112211?221212221212341131111111511111112122121212?1?1221121111133???????????????????????????????????????????????????????????????????????????????????????221133211111121212112132222111113
	Yarr3                          2121221111111113??313354364411142111111111221111112211141111112223?11111???????????221212221212341131111111511111112222121112?1?1221221111133??????????????????????????????????????????????????????????????????????????????????????????????????????????????????????13
	Yarr4                          2111221111311113313133543644111411111111112111121142113511121122241111112132112221?22121212121212113111111151111111122?121?12????221121111133111131121111121222221113111113111122132111111122241141141111122111231221221113111221111???????????????????????????????13
	Yarr5                          21211211113111133???????????11141111111111211112113211341112112224?11111???????????????12121212141131111111511111112222121?12?1?1221121111133???????????????????????????????????????????????????????????????????????????????????????11112321???1121212112131???????13
	Yarr6                          21112211113111113?31????????11141113111111211112111114551112112124311111???????????????12121212341131111111511111122222221?1?1111221121111133111131121111121332211113111113112321132111111122241141141111122111212321121113111211111???????????????????????????????13
	Yarr7                          21112211123111133131335436441114111111111221121211111155111211222431111121221122211221212221212341131111111511111112222221?12?1?1221121111133111131121111121332211121111113112321132111111121241141121111122111211221121113111221111???????????????????????????????13
	Yaer8                          21212211112111133131335436441114111111111121121211321114111111222431111111321122221221212121212331131112111511111112222221212?1?1211121111133111131122111121332221113111113112322132111111121211141121111122111211221221113111221111???????????????????????????????13
	Yarr9                          2121121111211113??313354364411142113111111211112113221351112112222?11111????2122211221211221212331131111421511111112222221112?1?1211121111133??????????????????????????????????????????????????????????????????????????????????????????????????????????????????????13
	Yar10                          2121121111211113??313354364411142111111111211112114111551112112223311111???????????221212121212331131111411511111112223121112?1?1121121111133??????????????????????????????????????????????????????????????????????????????????????????????????????????????????????13
	YarmisterMGSul                 2111221111311112??31????????11141113111111211213111114551112112224311111???????????2212121212123311311114115111111112222212121111221221111133111131121111121332221113111213111321142111111123211141111111122111252321121113111221111???????????????????????????????13
	'Lactholister_tricinctus'      11111211111124133111?3543?4411141141111114121111114111141111112?22?1221121121122111212111211112121111111111112311112222111122?1?1121121111221??????????????????????????????????????????????????????????????????????????????????????????????????????????????????????13
	'Sitalia_severini'             211211311111241311213354364411141141121215121211212111211111112223112211212211221212221122111121411111113115112111122211111121111211123211122221131221111131232221111111111112312142113111123121251141111122112322221121114211211111???????????????????????????????13
	'Coproxenus_marshalli'         1112143134211213111233543643111421411512???112112112111211111121??1111112122112211?2121112111121211111111111112111121?2111112?1?1211213211121??????????????????????????????????????????????????????????????????????????????????????????????????????????????????????13
	'Procoryphaeus_wallacei'       1121323334121113111133543?4412141343251215141111113112354211112111?12211211212211111212112211114411111114114121111231242124211112111113211413111131121111221332221111111111111412131112211114121231121111244112352111121114211312111???????????????????????????????13
	'Operc_foveiventris'           111124134111111221112243243212141211111114121121154115643112111211121111213221211112122112212111111111123112121321131222212121111211111111211111131121111131322211111111211111121132111111131241331141111122112151121152211111213111???????????????????????????????13
	'Operc_lissipygus'             111124131211111211112221143212141111111114121121354213553111111211112211213221211112122112211113111111123112111331241222112122111211111111211221131221111131332212121111111111121142111111111231231111111122112251121172213111221111???????????????????????????????13

;

END;
BEGIN ASSUMPTIONS;
	TYPESET * UNTITLED   =  unord:  1 -  261;

END;

BEGIN MESQUITECHARMODELS;
	ProbModelSet * UNTITLED   =  'Mk1 (est.)':  1 -  261;
END;

Begin MESQUITE;
		MESQUITESCRIPTVERSION 2;
		TITLE AUTO;
		tell ProjectCoordinator;
		timeSaved 1542008390596;
		getEmployee #mesquite.minimal.ManageTaxa.ManageTaxa;
		tell It;
			setID 0 5422227377093888972;
			tell It;
				setDefaultOrder  12 0 1 2 3 4 5 6 7 8 9 10 11 25 15 20 21 13 14 16 17 18 19 22 23 24 26 27 28 29 30 31 32 33 34 35 36 37 38 39 40 41 42 43 44 45;
				attachments ;
			endTell;
		endTell;
		getEmployee #mesquite.charMatrices.ManageCharacters.ManageCharacters;
		tell It;
			setID 0 4436926655429720864;
			mqVersion 320;
			checksumv 0 3 2568783163 null  getNumChars 261 numChars 261 getNumTaxa 46 numTaxa 46   short true   bits 2305843009213694206   states 254   sumSquaresStatesOnly 532432.0 sumSquares -9.2233720368543508E18 longCompressibleToShort false usingShortMatrix true   NumFiles 1 NumMatrices 1;
			mqVersion;
		endTell;
		getWindow;
		tell It;
			suppress;
			setResourcesState false false 197;
			setPopoutState 300;
			setExplanationSize 0;
			setAnnotationSize 0;
			setFontIncAnnot 0;
			setFontIncExp 0;
			setSize 1771 1044;
			setLocation -1755 45;
			setFont SanSerif;
			setFontSize 10;
			getToolPalette;
			tell It;
			endTell;
			desuppress;
		endTell;
		getEmployee  #mesquite.charMatrices.BasicDataWindowCoord.BasicDataWindowCoord;
		tell It;
			showDataWindow #4436926655429720864 #mesquite.charMatrices.BasicDataWindowMaker.BasicDataWindowMaker;
			tell It;
				getWindow;
				tell It;
					getTable;
					tell It;
						rowNamesWidth 408;
					endTell;
					setExplanationSize 30;
					setAnnotationSize 20;
					setFontIncAnnot 0;
					setFontIncExp 0;
					setSize 1574 972;
					setLocation -1755 45;
					setFont SanSerif;
					setFontSize 10;
					getToolPalette;
					tell It;
						setTool mesquite.charMatrices.BasicDataWindowMaker.BasicDataWindow.ibeam;
					endTell;
					setActive;
					setTool mesquite.charMatrices.BasicDataWindowMaker.BasicDataWindow.ibeam;
					colorCells  #mesquite.charMatrices.NoColor.NoColor;
					colorRowNames  #mesquite.charMatrices.TaxonGroupColor.TaxonGroupColor;
					colorColumnNames  #mesquite.charMatrices.CharGroupColor.CharGroupColor;
					colorText  #mesquite.charMatrices.NoColor.NoColor;
					setBackground White;
					toggleShowNames on;
					toggleShowTaxonNames on;
					toggleTight off;
					toggleThinRows off;
					toggleShowChanges on;
					toggleSeparateLines off;
					toggleShowStates on;
					toggleAutoWCharNames on;
					toggleAutoTaxonNames off;
					toggleShowDefaultCharNames off;
					toggleConstrainCW on;
					toggleBirdsEye off;
					toggleShowPaleGrid off;
					toggleShowPaleCellColors off;
					toggleShowPaleExcluded off;
					togglePaleInapplicable on;
					toggleShowBoldCellText off;
					toggleAllowAutosize on;
					toggleColorsPanel off;
					toggleDiagonal on;
					setDiagonalHeight 80;
					toggleLinkedScrolling on;
					toggleScrollLinkedTables off;
				endTell;
				showWindow;
				getWindow;
				tell It;
					forceAutosize;
				endTell;
				getEmployee #mesquite.charMatrices.AlterData.AlterData;
				tell It;
					toggleBySubmenus off;
				endTell;
				getEmployee #mesquite.charMatrices.ColorByState.ColorByState;
				tell It;
					setStateLimit 9;
					toggleUniformMaximum on;
				endTell;
				getEmployee #mesquite.charMatrices.ColorCells.ColorCells;
				tell It;
					setColor Red;
					removeColor off;
				endTell;
				getEmployee #mesquite.categ.StateNamesStrip.StateNamesStrip;
				tell It;
					showStrip off;
				endTell;
				getEmployee #mesquite.charMatrices.AnnotPanel.AnnotPanel;
				tell It;
					togglePanel off;
				endTell;
				getEmployee #mesquite.charMatrices.CharReferenceStrip.CharReferenceStrip;
				tell It;
					showStrip off;
				endTell;
				getEmployee #mesquite.charMatrices.QuickKeySelector.QuickKeySelector;
				tell It;
					autotabOff;
				endTell;
				getEmployee #mesquite.charMatrices.SelSummaryStrip.SelSummaryStrip;
				tell It;
					showStrip off;
				endTell;
				getEmployee #mesquite.categ.SmallStateNamesEditor.SmallStateNamesEditor;
				tell It;
					panelOpen true;
				endTell;
			endTell;
		endTell;
		endTell;
end;
